# Supplementary material for: Condensation of 4-Tert-butyl-2,6-dimethylbenzenesulfonamide with Glyoxal and Reaction Features: A New Process for Symmetric and Asymmetric Aromatic Sulfones
Source: Molecules. 2022 Nov 12;27(22):7793. doi: 10.3390/molecules27227793 (PMC9697454; doi:10.3390/molecules27227793)
Supplement: Supplementary file 1 [file molecules-27-07793-s001.zip]

Archive with 1 entries (1 files):
- molecules-1993142-supplementary.pdf
